# Supplementary material for: Targeting double-strand break indel byproducts with secondary guide RNAs improves Cas9 HDR-mediated genome editing efficiencies
Source: Nat Commun. 2022 May 9;13:2351. doi: 10.1038/s41467-022-29989-9 (PMC9085776; doi:10.1038/s41467-022-29989-9)
Supplement: Supplementary file 3 — Supplementary Data 1 [file 41467_2022_29989_MOESM3_ESM.xlsx]

## Sheet: gRNA
target site	protospacer	PAM	FW GG	REV GG	bakcbone
ACTB	GCTATTCTCGCAGCTCACCA	NGG	caccGCTATTCTCGCAGCTCACCA	aaacTGGTGAGCTGCGAGAATAGC	pU6-sgRNA- BsmbI
ACTB_DT1	gCTATTCTCGCAGCTCAACCA	NGG	caccgCTATTCTCGCAGCTCAACCA	aaacTGGTTGAGCTGCGAGAATAGc	pU6-sgRNA- BsmbI
APOB1	GCCGACATCTCTATGGTGAA	NGG	caccGCCGACATCTCTATGGTGAA	aaacTTCACCATAGAGATGTCGGC	pU6-sgRNA- BsmbI
APOB1_DT1	gCCGACATCTCTATGGTTGAA	NGG	caccgCCGACATCTCTATGGTTGAA	aaacTTCAACCATAGAGATGTCGGc	pU6-sgRNA- BsmbI
APOB2	GGAACTCTCGAGATGGCAGA	NGG	caccGGAACTCTCGAGATGGCAGA	aaacTCTGCCATCTCGAGAGTTCC	pU6-sgRNA- BsmbI
APOB2_DT1	GAACTCTCGAGATGGCCAGA	NGG	caccGAACTCTCGAGATGGCCAGA	aaacTCTGGCCATCTCGAGAGTTC	pU6-sgRNA- BsmbI
FANCF	GGAATCCCTTCTGCAGCACC	NGG	caccGGAATCCCTTCTGCAGCACC	aaacGGTGCTGCAGAAGGGATTCC	pU6-sgRNA- BsmbI
FANCF_DT1	GTGGAATCCCTTCTGCAGACC	NGG	caccGTGGAATCCCTTCTGCAGACC	aaacGGTCTGCAGAAGGGATTCCAC	pU6-sgRNA- BsmbI
FANCF_DT2	GATGGAATCCCTTCTGCAACC	NGG	caccGATGGAATCCCTTCTGCAACC	aaacGGTTGCAGAAGGGATTCCATC	pU6-sgRNA- BsmbI
HBB_1	GCATGGTGCACCTGACTCCTG	NGG	caccGCATGGTGCACCTGACTCCTG	aaacCAGGAGTCAGGTGCACCATGC	pU6-sgRNA- BsmbI
HBB_2	gACTTCTCCTCAGGAGTCAGG	NG	caccgACTTCTCCTCAGGAGTCAGG	aaacCCTGACTCCTGAGGAGAAGTc	pU6-sgRNA- BsmbI
HBB_3	GTAACGGCAGACTTCTCCTC	NGG	caccGTAACGGCAGACTTCTCCTC	aaacGAGGAGAAGTCTGCCGTTAC	pU6-sgRNA- BsmbI
HBB_4	gCTGACTCCTGAGGAGAAGTC	NG	caccgCTGACTCCTGAGGAGAAGTC	aaacGACTTCTCCTCAGGAGTCAGC	pU6-sgRNA- BsmbI
HBB_5	gTAACGGCAGACTTCTCCTCA	NG	caccgTAACGGCAGACTTCTCCTCA	aaacTGAGGAGAAGTCTGCCGTTAC	pU6-sgRNA- BsmbI
HBB_5_DT1	gCAGTAACGGCAGACTTCTCA	NG	caccgCAGTAACGGCAGACTTCTCA	aaacTGAGAAGTCTGCCGTTACTGc	pU6-sgRNA- BsmbI
HBB_5_DT2	GTAACGGCAGACTTCTCTCA	NG	caccGTAACGGCAGACTTCTCTCA	aaacTGAGAGAAGTCTGCCGTTAC	pU6-sgRNA- BsmbI
HBB_5_DT3	gAACGGCAGACTTCTCCCTCA	NG	caccgAACGGCAGACTTCTCCCTCA	aaacTGAGGGAGAAGTCTGCCGTTc	pU6-sgRNA- BsmbI
HBB_PE_Nick	GCCTTGATACCAACCTGCCCA	NGG	caccGCCTTGATACCAACCTGCCCA	aaacTGGGCAGGTTGGTATCAAGGC	pU6-sgRNA- BsmbI
HEK2	gaacacaaagcatagactgc	NGG	caccgaacacaaagcatagactgc	aaacgcagtctatgctttgtgttc	pU6-sgRNA- BsmbI
HEK2_DT1	ggaacacaaagcatagatgc	NGG	caccggaacacaaagcatagatgc	aaacgcatctatgctttgtgttcc	pU6-sgRNA- BsmbI
HEK2_DT2	ggaacacaaagcatagacgc	NGG	caccggaacacaaagcatagacgc	aaacgcgtctatgctttgtgttcc	pU6-sgRNA- BsmbI
HEK3	GGCCCAGACTGAGCACGTGA	NGG	caccGGCCCAGACTGAGCACGTGA	aaacgccagggctggagaagcaga	pU6-sgRNA- BsmbI
HEK3_DT1	GGGCCCAGACTGAGCACTGA	NGG	caccGGGCCCAGACTGAGCACTGA	aaacTCAGTGCTCAGTCTGGGCCC	pU6-sgRNA- BsmbI
HEK3_DT2	GGGGCCCAGACTGAGCATGA	NGG	caccGGGGCCCAGACTGAGCATGA	aaacTCATGCTCAGTCTGGGCCCC	pU6-sgRNA- BsmbI
HEXA_5	gAGTCAGGGCCATAGGATATA	NGG	caccgAGTCAGGGCCATAGGATATA	aaacTATATCCTATGGCCCTGACTC	pU6-sgRNA- BsmbI
HEXA_1	GTACCTGAACCGTATATCCTA	NGG	caccGTACCTGAACCGTATATCCTA	aaacTAGGATATACGGTTCAGGTAC	pU6-sgRNA- BsmbI
HEXA_2	GTATATCCTATGGCCCTGAC	NGG	caccGTATATCCTATGGCCCTGAC	aaacGTCAGGGCCATAGGATATAC	pU6-sgRNA- BsmbI
HEXA_3	gTATACGGTTCAGGTACCAGG	NGG	caccgTATACGGTTCAGGTACCAGG	aaacCCTGGTACCTGAACCGTATAC	pU6-sgRNA- BsmbI
HEXA_4	gTCCTTCCAGTCAGGGCCATA	NG	caccgTCCTTCCAGTCAGGGCCATA	aaacTATGGCCCTGACTGGAAGGAC	pU6-sgRNA- BsmbI
HEXA_5_DT1	GTCAGGGCCATAGGATTATA	NGG	caccGTCAGGGCCATAGGATTATA	aaacTATAATCCTATGGCCCTGAC	pU6-sgRNA- BsmbI
HEXA_PE_Nick	GCTTTCACCTTCAAATGCCA	NGG	caccGCTTTCACCTTCAAATGCCA	aaacTGGCATTTGAAGGTGAAAGC	pU6-sgRNA- BsmbI
HIRA	GAAGACCAAGGATAGACTGC	NGG	caccGAAGACCAAGGATAGACTGC	aaacGCAGTCTATCCTTGGTCTTC	pU6-sgRNA- BsmbI
HIRA_DT1	gTGAAGACCAAGGATAGATGC	NGG	caccgTGAAGACCAAGGATAGATGC	aaacGCATCTATCCTTGGTCTTCAc	pU6-sgRNA- BsmbI
HIRA_DT2	GAAGACCAAGGATAGACCTGC	NGG	caccGAAGACCAAGGATAGACCTGC	aaacGCAGGTCTATCCTTGGTCTTC	pU6-sgRNA- BsmbI
HIRA_DT3	gAAGTGAAGACCAAGGATTGC	NGG	caccgAAGTGAAGACCAAGGATTGC	aaacGCAATCCTTGGTCTTCACTTc	pU6-sgRNA- BsmbI
LMNA_DT1	GAGCTCAATGATCGCTTTGG	NGG	caccGAGCTCAATGATCGCTTTGG	aaacCCAAAGCGATCATTGAGCTC	pU6-sgRNA- BsmbI
MACCHC	gTTTCTATCTGCAGCTCTGGG	NGG	caccgTTTCTATCTGCAGCTCTGGG	aaacCCCAGAGCTGCAGATAGAAAc	pU6-sgRNA- BsmbI
MACCHC_DT1	gTTCTATCTGCAGCTCTTGGG	NGG	caccgTTCTATCTGCAGCTCTTGGG	aaacCCCAAGAGCTGCAGATAGAAc	pU6-sgRNA- BsmbI
PCSK	gAGGCTGCAGCTCCCACTGGG	NGG	caccgAGGCTGCAGCTCCCACTGGG	aaacCCCAGTGGGAGCTGCAGCCTc	pU6-sgRNA- BsmbI
PCSK_DT1	GGCTGCAGCTCCCACTTGGG	NGG	caccGGCTGCAGCTCCCACTTGGG	aaacCCCAAGTGGGAGCTGCAGCC	pU6-sgRNA- BsmbI
PSMB	GTAAACAAAGCATAGACTGA	NGG	caccGTAAACAAAGCATAGACTGA	aaacTCAGTCTATGCTTTGTTTAC	pU6-sgRNA- BsmbI
PSMB_DT1	gTAAACAAAGCATAGACCTGA	NGG	caccgTAAACAAAGCATAGACCTGA	aaacTCAGGTCTATGCTTTGTTTAc	pU6-sgRNA- BsmbI
RNF2	GTCATCTTAGTCATTACCTG	NGG	caccGTCATCTTAGTCATTACCTG	aaaccaggtaatgactaagatgac	pU6-sgRNA- BsmbI
RNF2_DT1	gaGTCATCTTAGTCATTACTG	NGG	caccgaGTCATCTTAGTCATTACTG	aaacCAGTAATGACTAAGATGACtc	pU6-sgRNA- BsmbI
RNF2_DT2	gcaGTCATCTTAGTCATTACG	NGG	caccgcaGTCATCTTAGTCATTACG	aaacCGTAATGACTAAGATGACtgc	pU6-sgRNA- BsmbI
RNF2_DT3	gTCATCTTAGTCATTACCCTG	NGG	caccgTCATCTTAGTCATTACCCTG	aaacCAGGGTAATGACTAAGATGAc	pU6-sgRNA- BsmbI
SEC61B	gCATACCATATTGGAGATGAG	NG	caccgCATACCATATTGGAGATGAG	aaacCTCATCTCCAATATGGTATGc	pU6-sgRNA- BsmbI
SEC61B_DT1	gATACCATATTGGAGATTGAG	NG	caccgATACCATATTGGAGATTGAG	aaacCTCAATCTCCAATATGGTATc	pU6-sgRNA- BsmbI
HBB1_DT1	gCCATGGTGCACCTGACTCTG	NGG	caccgCCATGGTGCACCTGACTCTG	aaacCAGAGTCAGGTGCACCATGGc	pU6-sgRNA- BsmbI
HEXA2_DT1	gTATATCCTATGGCCCTTGAC	NGG	caccgTATATCCTATGGCCCTTGAC	caccgTATATCCTATGGCCCTTGAC	pU6-sgRNA- BsmbI
LMNA	ggagctcaatgatcgcttgg	NGG	caccggagctcaatgatcgcttgg	aaacccaagcgatcattgagctcc	pX330

## Sheet: pLMNA_HA_donor_GFP primers
name	primer	to creat plasmid
LMNA_genomic_HA1F	ctttaggggactgtggcttgttgcttg	pLMNA_reservoir
LMNA_genomic_HA2R	ccagacctgggcataacacaacttc	pLMNA_reservoir
LMNA_TOPO_F	CCGGATGCAGATGCCGGTGAAGAAGGATCCACCTGGAtggcggtctacatcgaccgtgtg	pLMNA_HA_donor_GFP
LMNA_TOPO_R	CAGGCCGCTCTCGTCGCTCTCGGATCCTCCCTGGAagcgatcattgagctcctgcagg	pLMNA_HA_donor_GFP
TurboGFP gene block	GGAGGATCCGAGAGCGACGAGAGCGGCCTGCCCGCCATGGAGATCGAGTGCCGCATCACCGGCACCCTGAACGGCGTGGAGTTCGAGCTGGTGGGCGGCGGAGAGGGCACCCCCGAGCAGGGCCGCATGACCAACAAGATGAAGAGCACCAAAGGCGCCCTGACCTTCAGCCCCTACCTGCTGAGCCACGTGATGGGCTACGGCTTCTACCACTTCGGCACCTACCCCAGCGGCTACGAGAACCCCTTCCTGCACGCCATCAACAACGGCGGCTACACCAACACCCGCATCGAGAAGTACGAGGACGGCGGCGTGCTGCACGTGAGCTTCAGCTACCGCTACGAGGCCGGCCGCGTGATCGGCGACTTCAAGGTGATGGGCACCGGCTTCCCCGAGGAC…	pLMNA_HA_donor_GFP

## Sheet: pegRNA
PEG RNAs
site	spacer sequence	3` extension
HEXA	GTACCTGAACCGTATATCCTA	AGTCAGGGCCATAGGATAGATATACGGTTC
HBB	GCATGGTGCACCTGACTCCTG	AGACTTCTCCACAGGAGTCAGGTGCAC
Cloning primers for PBS and RT	template
HBB_fw	HBB1	AGACTTCTCCACAGGAGTCAGGTGCACtttttttaagcttgggccgctc
HBB_rev	HBB1	gcaccgactcggtgcc
HEXA_fw	HEXA_1	AGTCAGGGCCATAGGATAGATATACGGTTCtttttttaagcttgggccgctc
HEXA_rev	HEXA_1	gcaccgactcggtgcc

## Sheet: NGS_primer
Site	FW	REV
APOB1	ACACTCTTTCCCTACACGACGCTCTTCCGATCTNNNNACAAAGCTGAAAAATCTCACGA	TGGAGTTCAGACGTGTGCTCTTCCGATCTAAGGACTGGCAGCTCTAATGAT
MACCHC	ACACTCTTTCCCTACACGACGCTCTTCCGATCTNNNNACACAAAACAAACTAGGGCTCC	TGGAGTTCAGACGTGTGCTCTTCCGATCTCATTTTCCCTCTCACCTGGTTC
ACTB	ACACTCTTTCCCTACACGACGCTCTTCCGATCTNNNNACCAGTGTTTGCCTTTTATGGT	TGGAGTTCAGACGTGTGCTCTTCCGATCTACGATGGAGGGGAAGACG
HBB	ACACTCTTTCCCTACACGACGCTCTTCCGATCTNNNNGGCATAAAAGTCAGGGCAGAG	TGGAGTTCAGACGTGTGCTCTTCCGATCTCAGTGCCTATCAGAAACCCAAG
HEXA	ACACTCTTTCCCTACACGACGCTCTTCCGATCTNNNNCATACAGGTGTGGCGAGAGG	TGGAGTTCAGACGTGTGCTCTTCCGATCTCCAGCCTCCTTTGGTTAGCA
PSMB	ACACTCTTTCCCTACACGACGCTCTTCCGATCTNNNNGCAAGGCTGCTAGAAGTTTCAT	TGGAGTTCAGACGTGTGCTCTTCCGATCTAAGCAGAAGGAATAACAGTGCC
APOB2	ACACTCTTTCCCTACACGACGCTCTTCCGATCTNNNNGCCGGGTCAAATATACCTTGAA	TGGAGTTCAGACGTGTGCTCTTCCGATCTGTAGACATTCGTGGAGAGGTCT
PCSK	ACACTCTTTCCCTACACGACGCTCTTCCGATCTNNNNGCTCTTGCCTCAGACCTTAAAG	TGGAGTTCAGACGTGTGCTCTTCCGATCTTTGACTTTGCATTCCAGACCTG
LMNA	ACACTCTTTCCCTACACGACGCTCTTCCGATCTNNNNGAGCAGTCTCTGTCCTTCGA	TGGAGTTCAGACGTGTGCTCTTCCGATCTCTGCGTTCTCCGTTTCCAG
SEC61B	ACACTCTTTCCCTACACGACGCTCTTCCGATCTNNNNCTGTCTACAGGCATATCGTGAG	TGGAGTTCAGACGTGTGCTCTTCCGATCTCAAGGGAGCTACAGAGGAAAAG
HIRA	ACACTCTTTCCCTACACGACGCTCTTCCGATCTNNNNgcatcatagcgagaccctgtct	TGGAGTTCAGACGTGTGCTCTTCCGATCTtttggcccaatgacaccacatg
RNF2	ACACTCTTTCCCTACACGACGCTCTTCCGATCTNNNNGCAGACAAACGGAACTCAACCA	TGGAGTTCAGACGTGTGCTCTTCCGATCTcaccactgttcacccagtacct
FANCF	ACACTCTTTCCCTACACGACGCTCTTCCGATCTNNNNGCAGAGAGGCGTATCATTTCG	TGGAGTTCAGACGTGTGCTCTTCCGATCTCAAAGCGCCGATGGATGTG
HEK2	ACACTCTTTCCCTACACGACGCTCTTCCGATCTNNNNattgtccagccccatctgtcaa	TGGAGTTCAGACGTGTGCTCTTCCGATCTttcaagttactgcagcccaagc
HEK3	ACACTCTTTCCCTACACGACGCTCTTCCGATCTNNNNGAGACAGGGATCCCAGGGAAAC	TGGAGTTCAGACGTGTGCTCTTCCGATCTCCCAGCCAAACTTGTCAACCAG
Off-target primers
HBB_DT_OT1	ACACTCTTTCCCTACACGACGCTCTTCCGATCTNNNNGGAAAATAGCACAGCCTCCAAT	TGGAGTTCAGACGTGTGCTCTTCCGATCTcttaggcacgtcatttGCATTG
RNF2_DT_OT1	ACACTCTTTCCCTACACGACGCTCTTCCGATCTNNNNGAAGGAGCTCTGGCCATTGAT	TGGAGTTCAGACGTGTGCTCTTCCGATCTCAGCTCATCTGAAAGCTCTGTT
APOB_DT_OT1	ACACTCTTTCCCTACACGACGCTCTTCCGATCTNNNNCTGATTGGGCAAGAGTGATCAG	TGGAGTTCAGACGTGTGCTCTTCCGATCTTGTTCAAATCCCCTCTTCTCCT
APOB_DT_OT2	ACACTCTTTCCCTACACGACGCTCTTCCGATCTNNNNTACACCATGAAATTGTCAGCAG	TGGAGTTCAGACGTGTGCTCTTCCGATCTTTCATTGGTTGACATGGGCTTT
APOB_DT_OT3	ACACTCTTTCCCTACACGACGCTCTTCCGATCTNNNNACTCACCTTACGGACTTCCTTT	TGGAGTTCAGACGTGTGCTCTTCCGATCTtcttggctgggatgaggtttat
APOB_ON_OT1	ACACTCTTTCCCTACACGACGCTCTTCCGATCTNNNNCTCTGGGCTAGGAAAGTCTAGG	TGGAGTTCAGACGTGTGCTCTTCCGATCTcactctttactacatgccaggc
APOB_ON_OT2	ACACTCTTTCCCTACACGACGCTCTTCCGATCTNNNNTACTGCAGCAGACAAAAACACA	TGGAGTTCAGACGTGTGCTCTTCCGATCTGTACACAACAAAGAGGTCTGAGT
APOB_ON_OT3	ACACTCTTTCCCTACACGACGCTCTTCCGATCTNNNNCAGAACTGGCCTATTCATCCAC	TGGAGTTCAGACGTGTGCTCTTCCGATCTGTTCAACCTTtgtcacaggtca
MACCHC_ON_OT1	ACACTCTTTCCCTACACGACGCTCTTCCGATCTNNNNTCTGGGAATCTTTCTCTGGGTT	TGGAGTTCAGACGTGTGCTCTTCCGATCTTCCCTGAGTATTAACTGGCACA
MACCHC_ON_OT2	ACACTCTTTCCCTACACGACGCTCTTCCGATCTNNNNGGAAATGACCTGTTTCTGCTCT	TGGAGTTCAGACGTGTGCTCTTCCGATCTAGAATCCTTGCAACACGATGTT
MACCHC_ON_OT3	ACACTCTTTCCCTACACGACGCTCTTCCGATCTNNNNACATcaggggttctcagaatgt	TGGAGTTCAGACGTGTGCTCTTCCGATCTTGGGAGGAAAAGGGGTCTAATT
MACCHC_DT_OT1	ACACTCTTTCCCTACACGACGCTCTTCCGATCTNNNNacaacatagtgagaccacacct	TGGAGTTCAGACGTGTGCTCTTCCGATCTGTCTCCTATCCCTATGCCACtt
MACCHC_DT_OT2	ACACTCTTTCCCTACACGACGCTCTTCCGATCTNNNNTATAGCAGTTGATGGACCAAGC	TGGAGTTCAGACGTGTGCTCTTCCGATCTAAATGAGACAAACCCTGCTCTG
MACCHC_DT_OT3	ACACTCTTTCCCTACACGACGCTCTTCCGATCTNNNNcaaaccagaagagagtgggaac	TGGAGTTCAGACGTGTGCTCTTCCGATCTtgatctgtgtacttcagtgtgt

## Sheet: ssODN
site	sequence
FANCF	GAGAGTCGCCGTCTCCAAGGTGAAAGCGGAAGTAGGGCCTTCGCGCACCTCATGGAATCCCTTCTGCAGCACCTGGAACGTTCGCTTTTCCGAGCTTCTGGCGGTCTCAAGCACTACCTACGTCAGCACCTGGGACCCCG
FANCF_BLOCK	CGGGGTCCCAGGTGCTGACGTAGGTAGTGCTTGAGACCGCCAGAAGCTCGGAAAAGCGAACGTTCAAGGTGCTGCAGAAGGGATTCCATGAGGTGCGCGAAGGCCCTACTTCCGCTTTCACCTTGGAGACGGCGACTCTC
HEK2	ttctgcacttgtttgcagctattcaggctggcccgccacgcagtctatgctttatgttccagtttcctttacagggccagcgggctggaaaattaccaca
RNF2	AAAAATGTATCCCAGTTtacacgtctcatatgccccttggcaGTCATTTTAGTCATTACCTGATGTGTTCgttgtaactcatataaACTGAGTTCCCATG
APOB2	CCAGAGATCTAAAGATGTTAGAGACTGTTAGGACACCAGCCCTCCACTTCAAGTCTGTGGGATTCCATGTGCCTTCTCGAGAGTTCCAAGTCCCTACTTTTACCATTCCCAAGTTGTATCAACTGCAAGTGCCTCTCCTG
SEC61B	AAAGCAGGAGGAGTCAGGGCTTCTGGGAGAGGCGGGGATCATGGAAGGGCCGCCATACCATATTGGAGATAAGGGTGGCAAGGCGCTGACGCGGACGGATAGAAAGTTACGGAGCCCCCGAAAGACCGGCAGCTGGCGAG
PSMB	CTGTTGCATGAGGAAAGGGACTAGAGTAGGATTGTACCTCTCAGTCTATGCTTTGCTTACTCTGAGTGTACAAAAGATGGTGGGCTTTAGGAACAGGGGT
PCSK	ACTGGAGACGGAGCATCCCAGCATTTCACATCTGAGCTGGCTTTCCTCTGCCCCAGGCTGCAGCTCCCACGGAGGTGGAGGACCTTGGCACCCACAAGCCGCCTGTGCTGAGGCCACGAGGTCAGCCCAACCAGTGCGTG
HIRA	aggggaacaggcaGCGTATTGCTTATTGCTGAGGGGCAAAGTGAAGGCCAAGGATAGACTGCTTGGCTTGACAGcatggagggtgctgggggcctaggca
HEXA	AGCAAGGAGAGCTCTCTGCTTTCACCTTCAAATGCCAGGGGTTCCACTACGTAGAAATCCTTCCAGTCAGGGCCATAGGATAGATATACGGTTCAGGTACCAGGGGGCAGAGAGAAGGGCCCGGAAGCCGGCCTTGGTGACCAGTTCCAGCTCCTTCATA
HBB	TGCCCAGGGCCTCACCACCAACTTCATCCACGTTCACCTTGCCCCACAGGGCAGTAACGGCAGACTTTTCGACAGGAGTCAGGTGCACCATGGTGTCTGTTTGAGGTTGCTAGTGAACACAGTTGTGTCAGAAGCAAATG
HEK3	TTTTTTCTGCTTCTCCAGCCCTGGCCTGGGTCAATCCTTGGGGCTCAGACTGAGCACGTGATTGCAGAGGAAAGGAAGCCCTGCTTCCTCCAGAGGGCGT
APOB1	CTCCCCAGGACCTTTCAAATTCCTGGATACACTGTTCCAGTTGTCAATGTTGAAGTGTCACGTTCCATTCACCATAGAGATGTCGGCATTCGGCTATGTGTTCCCAAAAGCAGTCAGCATGCCTAGTTTCTCCATCCTAG
APOB1_BLOCK	CTCCCCAGGACCTTTCAAATTCCTGGATACACTGTTCCAGTTGTCAATGTTGAAGTGTCACGTTCAATTCACCATAGAGATGTCGGCATTCGGCTATGTGTTCCCAAAAGCAGTCAGCATGCCTAGTTTCTCCATCCTAG
MACCHC	CTCGGACAAGGTCATAACTCCCCTCATGCTGACAGTACCCTCTATTTTGTCCACTGTTCCAGAGCCTCTCAGAGCTGCAGATAGAAATCATTGCTGACTACGAGGTGCACCCCAACCGACGCCCCAAGATCCTGGCCCAG
MACCHC_BLOCK	CTCGGACAAGGTCATAACTCCCCTCATGCTGACAGTACCCTCTATTTTGTCCACTGTTCCAGAGCATCTCAGAGCTGCAGATAGAAATCATTGCTGACTACGAGGTGCACCCCAACCGACGCCCCAAGATCCTGGCCCAG

## Sheet: plasmid_sequences
name	sequence
Cas9-NG-P2A-GFP	aagtcattctgagaatagtgtatgcggcgaccgagttgctcttgcccggcgtcaatacgggataataccgcgccacatagcagaactttaaaagtgctcatcattggaaaacgttcttcggggcgaaaactctcaaggatcttaccgctgttgagatccagttcgatgtaacccactcgtgcacccaactgatcttcagcatcttttactttcaccagcgtttctgggtgagcaaaaacaggaaggcaaaatgccgcaaaaaagggaataagggcgacacggaaatgttgaatactcatactcttcctttttcaatattattgaagcatttatcagggttattgtctcatgagcggatacatatttgaatgtatttagaaaaataaacaaataggggtt…
Cas9-P2A-GFP	atagtgtatgcggcgaccgagttgctcttgcccggcgtcaatacgggataataccgcgccacatagcagaactttaaaagtgctcatcattggaaaacgttcttcggggcgaaaactctcaaggatcttaccgctgttgagatccagttcgatgtaacccactcgtgcacccaactgatcttcagcatcttttactttcaccagcgtttctgggtgagcaaaaacaggaaggcaaaatgccgcaaaaaagggaataagggcgacacggaaatgttgaatactcatactcttcctttttcaatattattgaagcatttatcagggttattgtctcatgagcggatacatatttgaatgtatttagaaaaataaacaaataggggttccgcgcacatttcc…
pU6_LMNA_SpCas9	gagggcctatttcccatgattccttcatatttgcatatacgatacaaggctgttagagagataattggaattaatttgactgtaaacacaaagatattagtacaaaatacgtgacgtagaaagtaataatttcttgggtagtttgcagttttaaaattatgttttaaaatggactatcatatgcttaccgtaacttgaaagtatttcgatttcttggctttatatatcttGTGGAAAGGACGAAAcaccggagctcaatgatcgcttgggttttagagctaGAAAtagcaagttaaaataaggctagtccgttatcaacttgaaaaagtggcaccgagtcggtgcTTTTTTgttttagagctagaaatagcaagttaaaataaggctagtccgtTTTTa…
pLMNA_HA_donor_GFP	AGCGCCCAATACGCAAACCGCCTCTCCCCGCGCGTTGGCCGATTCATTAATGCAGCTGGCACGACAGGTTTCCCGACTGGAAAGCGGGCAGTGAGCGCAACGCAATTAATGTGAGTTAGCTCACTCATTAGGCACCCCAGGCTTTACACTTTATGCTTCCGGCTCGTATGTTGTGTGGAATTGTGAGCGGATAACAATTTCACACAGGAAACAGCTATGACCATGATTACGCCAAGCTTGGTACCGAGCTCGGATCCACTAGTAACGGCCGCCAGTGTGCTGGAATTCGCCCTTctttaggggactgtggcttgttgcttgggtctaaaaacgaatgcttggctttgaagagagatagattggggcaaaagaaagaaaaaaagggaccccccaaactcc…
pU6-sgRNA- BsmbI	ttcggtgtaggtcgttcgctccaagctgggctgtgtgcacgaaccccccgttcagcccgaccgctgcgccttatccggtaactatcgtcttgagtccaacccggtaagacacgacttatcgccactggcagcagccactggtaacaggattagcagagcgaggtatgtaggcggtgctacagagttcttgaagtggtggcctaactacggctacactagaagaacagtatttggtatctgcgctctgctgaagccagttaccttcggaaaaagagttggtagctcttgatccggcaaacaaaccaccgctggtagcggtggtttttttgtttgcaagcagcagattacgcgcagaaaaaaaggatctcaagaagatcctttgatcttttctacggggtc…
JDS246	atatgccaagtacgccccctattgacgtcaatgacggtaaatggcccgcctggcattatgcccagtacatgaccttatgggactttcctacttggcagtacatctacgtattagtcatcgctattaccatggtgatgcggttttggcagtacatcaatgggcgtggatagcggtttgactcacggggatttccaagtctccaccccattgacgtcaatgggagtttgttttggcaccaaaatcaacgggactttccaaaatgtcgtaacaactccgccccattgacgcaaatgggcggtaggcgtgtacggtgggaggtctatataagcagagctggtttagtgaaccgtcagatccgctagagatccgcggccgctaatacgactcactatagggaga…
pCMV_ABEmax_P2A_GFP	gtctcagctgggaggtgactctggcggctcaaaaagaaccgccgacggcagcgaattcgagcccaagaagaagaggaaagtcggaagcggagctactaacttcagcctgctgaagcaggctggagacgtggaggagaaccctggacctatggtgagcaagggcgaggagctgttcaccggggtggtgcccatcctggtcgagctggacggcgacgtaaacggccacaagttcagcgtgtccggcgagggcgagggcgatgccacctacggcaagctgaccctgaagttcatctgcaccaccggcaagctgcccgtgccctggcccaccctcgtgaccaccctgacctatggagtgcagtgcttcagccgctaccccgaccacatgaagcagcacgactt…
pCMV-PE2	gacattgattattgactagttattaatagtaatcaattacggggtcattagttcatagcccatatatggagttccgcgttacataacttacggtaaatggcccgcctggctgaccgcccaacgacccccgcccattgacgtcaataatgacgtatgttcccatagtaacgccaatagggactttccattgacgtcaatgggtggagtatttacggtaaactgcccacttggcagtacatcaagtgtatcatatgccaagtacgccccctattgacgtcaatgacggtaaatggcccgcctggcattatgcccagtacatgaccttatgggactttcctacttggcagtacatctacgtattagtcatcgctattaccatggtgatgcggttttggcagt…
pFYF1320	cttttctacggggtctgacgctcagtggaacgaaaactcacgttaagggattttggtcatgagattatcaaaaaggatcttcacctagatccttttaaattaaaaatgaagttttaaatcaatctaaagtatatatgagtaaacttggtctgacagttaccaatgcttaatcagtgaggcacctatctcagcgatctgtctatttcgttcatccatagttgcctgactccccgtcgtgtagataactacgatacgggagggcttaccatctggccccagtgctgcaatgataccgcgagacccacgctcaccggctccagatttatcagcaataaaccagccagccggaagggccgagcgcagaagtggtcctgcaactttatccgcctccatccagtc…
pX330	cttttctacggggtctgacgctcagtggaacgaaaactcacgttaagggattttggtcatgagattatcaaaaaggatcttcacctagatccttttaaattaaaaatgaagttttaaatcaatctaaagtatatatgagtaaacttggtctgacagttaccaatgcttaatcagtgaggcacctatctcagcgatctgtctatttcgttcatccatagttgcctgactccccgtcgtgtagataactacgatacgggagggcttaccatctggccccagtgctgcaatgataccgcgagacccacgctcaccggctccagatttatcagcaataaaccagccagccggaagggccgagcgcagaagtggtcctgcaactttatccgcctccatccagtc…
ACTB knock-in	tcgcgcgtttcggtgatgacggtgaaaacctctgacacatgcagctcccggagacggtcacagcttgtctgtaagcggatgccgggagcagacaagcccgtcagggcgcgtcagcgggtgttggcgggtgtcggggctggcttaactatgcggcatcagagcagattgtactgagagtgcaccatatgcggtgtgaaataccgcacagatgcgtaaggagaaaataccgcatcaggcgccattcgccattcaggctgcgcaactgttgggaagggcgatcggtgcgggcctcttcgctattacgccagctggcgaaagggggatgtgctgcaaggcgattaagttgggtaacgccagggttttcccagtcacgacgttgtaaaacgacggccagtgaat…
pLMNA_reservoir	AGCGCCCAATACGCAAACCGCCTCTCCCCGCGCGTTGGCCGATTCATTAATGCAGCTGGCACGACAGGTTTCCCGACTGGAAAGCGGGCAGTGAGCGCAACGCAATTAATGTGAGTTAGCTCACTCATTAGGCACCCCAGGCTTTACACTTTATGCTTCCGGCTCGTATGTTGTGTGGAATTGTGAGCGGATAACAATTTCACACAGGAAACAGCTATGACCATGATTACGCCAAGCTTGGTACCGAGCTCGGATCCACTAGTAACGGCCGCCAGTGTGCTGGAATTCGCCCTTctttaggggactgtggcttgttgcttgggtctaaaaacgaatgcttggctttgaagagagatagattggggcaaaagaaagaaaaaaagggaccccccaaactcc…
