# Supplementary material for: Targeting double-strand break indel byproducts with secondary guide RNAs improves Cas9 HDR-mediated genome editing efficiencies
Source: Nat Commun. 2022 May 9;13:2351. doi: 10.1038/s41467-022-29989-9 (PMC9085776; doi:10.1038/s41467-022-29989-9)
Supplement: Supplementary file 4 — Source Data [file 41467_2022_29989_MOESM4_ESM.xlsx]

## Sheet: Fig1c
HDR	method	site
0.2	NT	APOB1
0.23	NT	APOB1
0.18	NT	APOB1
0.29	DT	APOB1
0.37	DT	APOB1
0.46	DT	APOB1
2.55	NT	MMACHC
3.11	NT	MMACHC
3.39	NT	MMACHC
5.96	DT	MMACHC
6.08	DT	MMACHC
5.61	DT	MMACHC
1.46	DT	FANCF
1.87	DT	FANCF
1.77	DT	FANCF
1.48	NT	FANCF
1.52	NT	FANCF
1.66	NT	FANCF

## Sheet: Fig1d
HDR	method
2.04	2xDT
2.22	2xDT
2.4	2xDT
2.23	3xDT
2.7	3xDT
2.5	3xDT
1.95	1xDT
2.17	1xDT
2.15	1xDT
1.7	NT
1.71	NT
1.79	NT

## Sheet: Fig2a
HDR	method	site
4.9	NT	HIRA
5.6	NT	HIRA
5.7	NT	HIRA
6.2	DT	HIRA
6.2	DT	HIRA
5.2	DT	HIRA
7.2	DT	APOB2
8.7	DT	APOB2
9.2	DT	APOB2
7	NT	APOB2
8.4	NT	APOB2
8.2	NT	APOB2
4.8	DT	HEK3
4.5	DT	HEK3
3.7	DT	HEK3
3.4	NT	HEK3
3.7	NT	HEK3
3.3	NT	HEK3
20.6	DT	FANCF
24.3	DT	FANCF
22.1	DT	FANCF
19.8	NT	FANCF
22.5	NT	FANCF
20.9	NT	FANCF
1.3	DT	PSMB
1.1	DT	PSMB
1.1	DT	PSMB
0.9	NT	PSMB
1.1	NT	PSMB
1.1	NT	PSMB
1.37	NT	SEC61B
1.09	NT	SEC61B
1.36	NT	SEC61B
1.9	DT	SEC61B
1.87	DT	SEC61B
2.11	DT	SEC61B
11.8	NT	MMACHC
11.8	NT	MMACHC
10.5	NT	MMACHC
19	DT	MMACHC
18.9	DT	MMACHC
17.5	DT	MMACHC
8.1	NT	APOB1
8	NT	APOB1
7.8	NT	APOB1
11.2	DT	APOB1
10.4	DT	APOB1
11.3	DT	APOB1
18.3	NT	PCSK
19.2	NT	PCSK
15.6	NT	PCSK
21.3	DT	PCSK
20.9	DT	PCSK
14.7	DT	PCSK

## Sheet: Fig2b
ratio	indel	method
1.83607	40.5333	APOB1
1.37977	38.9333	APOB1_BLOCK
1.06022	10.2	APOB2
1.09442	5.25	FANCF
1.0611	5.11333	FANCF_BLOCK
1.04681	4.79693	HEK2
1.24783	13.1967	HEK3
1.08318	11.3733	HIRA
1.95028	48.9767	MACCHC
1.62544	49.2333	MACCHC_BLOCK
1.07121	18.1267	PCSK
1.13531	12.7067	PSMB
1.42885	19.9167	RNF2_3x
1.53927	30.22	SEC61B
1.28077	16.7933	RNF2_2x
1.20577	9.20333	RNF2_1x

## Sheet: Fig2c
int	ratio_for	sample
1.42885	HDR	RNF2_DT
1.13531	HDR	PSMB_DT
1.07121	HDR	PCSK_DT
1.08318	HDR	HIRA_DT
1.24783	HDR	HEK3_DT
1.06022	HDR	APOB2_DT
1.09442	HDR	FANCF_DT
1.0611	HDR	FANCF_B_DT
1.04681	HDR	HEK2_DT
1.62544	HDR	MMACHC_B_DT
1.95028	HDR	MMACHC_DT
1.37977	HDR	APOB1_B_DT
1.83607	HDR	APOB1_DT
1.53927	HDR	SEC61B_DT
0.98372	NHEJ	RNF2_DT
0.775227	NHEJ	PSMB_DT
0.291089	NHEJ	PCSK_DT
0.902261	NHEJ	HIRA_DT
0.792106	NHEJ	HEK3_DT
0.746117	NHEJ	APOB2_DT
1.023	NHEJ	FANCF_DT
0.967996	NHEJ	FANCF_B_DT
0.966675	NHEJ	HEK2_DT
0.501224	NHEJ	MMACHC_B_DT
0.517409	NHEJ	MMACHC_DT
0.820527	NHEJ	APOB1_B_DT
0.883781	NHEJ	APOB1_DT
0.6137	NHEJ	SEC61B_DT

## Sheet: Fig2d
grp	int	Indel	DT_or_NT
APOB1	40.5333	Targeted_by_DT1	NT
APOB1	0	Targeted_by_DT2	NT
APOB1	0	Targeted_by_DT3	NT
APOB1	20.96	Remaining_indels	NT
APOB1	12.6	Targeted_by_DT1	DT
APOB1	0	Targeted_by_DT2	DT
APOB1	0	Targeted_by_DT3	DT
APOB1	41.7467	Remaining_indels	DT
APOB1_B	38.9333	Targeted_by_DT1	NT
APOB1_B	0	Targeted_by_DT2	NT
APOB1_B	0	Targeted_by_DT3	NT
APOB1_B	16.8967	Remaining_indels	NT
APOB1_B	12.0333	Targeted_by_DT1	DT
APOB1_B	0	Targeted_by_DT2	DT
APOB1_B	0	Targeted_by_DT3	DT
APOB1_B	33.7767	Remaining_indels	DT
APOB2	10.2	Targeted_by_DT1	NT
APOB2	0	Targeted_by_DT2	NT
APOB2	0	Targeted_by_DT3	NT
APOB2	9.54667	Remaining_indels	NT
APOB2	1.80333	Targeted_by_DT1	DT
APOB2	0	Targeted_by_DT2	DT
APOB2	0	Targeted_by_DT3	DT
APOB2	12.93	Remaining_indels	DT
FANCF	2.87333	Targeted_by_DT1	NT
FANCF	2.37667	Targeted_by_DT2	NT
FANCF	0	Targeted_by_DT3	NT
FANCF	54.6167	Remaining_indels	NT
FANCF	0.175304	Targeted_by_DT1	DT
FANCF	0.256667	Targeted_by_DT2	DT
FANCF	0	Targeted_by_DT3	DT
FANCF	60.8114	Remaining_indels	DT
FANCF_B	2.88333	Targeted_by_DT1	NT
FANCF_B	2.23	Targeted_by_DT2	NT
FANCF_B	0	Targeted_by_DT3	NT
FANCF_B	46.4433	Remaining_indels	NT
FANCF_B	0.173333	Targeted_by_DT1	DT
FANCF_B	0.2	Targeted_by_DT2	DT
FANCF_B	0	Targeted_by_DT3	DT
FANCF_B	49.5333	Remaining_indels	DT
HEK2	1.89017	Targeted_by_DT1	NT
HEK2	2.90675	Targeted_by_DT2	NT
HEK2	0	Targeted_by_DT3	NT
HEK2	33.8131	Remaining_indels	NT
HEK2	0.0198314	Targeted_by_DT1	DT
HEK2	0.0529421	Targeted_by_DT2	DT
HEK2	0	Targeted_by_DT3	DT
HEK2	37.2506	Remaining_indels	DT
HEK3	7.23667	Targeted_by_DT1	NT
HEK3	5.96	Targeted_by_DT2	NT
HEK3	0	Targeted_by_DT3	NT
HEK3	39.9233	Remaining_indels	NT
HEK3	1.43667	Targeted_by_DT1	DT
HEK3	1.02667	Targeted_by_DT2	DT
HEK3	0	Targeted_by_DT3	DT
HEK3	39.6133	Remaining_indels	DT
HIRA	4.40333	Targeted_by_DT1	NT
HIRA	2.90667	Targeted_by_DT2	NT
HIRA	4.06333	Targeted_by_DT3	NT
HIRA	27.54	Remaining_indels	NT
HIRA	1.12333	Targeted_by_DT1	DT
HIRA	1.03333	Targeted_by_DT2	DT
HIRA	1.76	Targeted_by_DT3	DT
HIRA	31.1933	Remaining_indels	DT
MMACHC	48.9767	Targeted_by_DT1	NT
MMACHC	0	Targeted_by_DT2	NT
MMACHC	0	Targeted_by_DT3	NT
MMACHC	9.32667	Remaining_indels	NT
MMACHC	1.26	Targeted_by_DT1	DT
MMACHC	0	Targeted_by_DT2	DT
MMACHC	0	Targeted_by_DT3	DT
MMACHC	28.9067	Remaining_indels	DT
MMACHC_B	49.2333	Targeted_by_DT1	NT
MMACHC_B	0	Targeted_by_DT2	NT
MMACHC_B	0	Targeted_by_DT3	NT
MMACHC_B	10.6933	Remaining_indels	NT
MMACHC_B	1.39	Targeted_by_DT1	DT
MMACHC_B	0	Targeted_by_DT2	DT
MMACHC_B	0	Targeted_by_DT3	DT
MMACHC_B	28.6467	Remaining_indels	DT
PCSK	18.1267	Targeted_by_DT1	NT
PCSK	0	Targeted_by_DT2	NT
PCSK	0	Targeted_by_DT3	NT
PCSK	4.73	Remaining_indels	NT
PCSK	1.78333	Targeted_by_DT1	DT
PCSK	0	Targeted_by_DT2	DT
PCSK	0	Targeted_by_DT3	DT
PCSK	4.87	Remaining_indels	DT
PSMB	12.7067	Targeted_by_DT1	NT
PSMB	0	Targeted_by_DT2	NT
PSMB	0	Targeted_by_DT3	NT
PSMB	24.3233	Remaining_indels	NT
PSMB	0.603333	Targeted_by_DT1	DT
PSMB	0	Targeted_by_DT2	DT
PSMB	0	Targeted_by_DT3	DT
PSMB	28.1033	Remaining_indels	DT
RNF2	9.20333	Targeted_by_DT1	NT
RNF2	7.59	Targeted_by_DT2	NT
RNF2	3.12333	Targeted_by_DT3	NT
RNF2	27.1767	Remaining_indels	NT
RNF2	1.91667	Targeted_by_DT1	DT
RNF2	2.28667	Targeted_by_DT2	DT
RNF2	0.523333	Targeted_by_DT3	DT
RNF2	41.6	Remaining_indels	DT
SEC61B	30.22	Targeted_by_DT1	NT
SEC61B	0	Targeted_by_DT2	NT
SEC61B	0	Targeted_by_DT3	NT
SEC61B	4.47667	Remaining_indels	NT
SEC61B	4.27	Targeted_by_DT1	DT
SEC61B	0	Targeted_by_DT2	DT
SEC61B	0	Targeted_by_DT3	DT
SEC61B	17.0233	Remaining_indels	DT

## Sheet: Fig3c
HDR	method	site
24.11	NT	MMACHC RNP
24.61	NT	MMACHC RNP
22.28	NT	MMACHC RNP
44.26	DT	MMACHC RNP
43.6	DT	MMACHC RNP
38.43	DT	MMACHC RNP
20.94	DT	HEK3 RNP
21.36	DT	HEK3 RNP
23.05	DT	HEK3 RNP
19.96	NT	HEK3 RNP
21.79	NT	HEK3 RNP
19.79	NT	HEK3 RNP
8.43	DT	RNF2 RNP
9.56	DT	RNF2 RNP
8.84	DT	RNF2 RNP
7.8	NT	RNF2 RNP
8.68	NT	RNF2 RNP
8.05	NT	RNF2 RNP

## Sheet: Fig3d
outcome	percent	method
HDR	4.87805	NT
Indels	51.2195	NT
Wild-type	7.31707	NT
HDR and Indels	34.1463	NT
Indels and Wild-type	2.43902	NT
HDR and Wild-type	0	NT
HDR	21.9512	DT
Indels	31.7073	DT
Wild-type	4.87805	DT
HDR and Indels	21.9512	DT
Indels and Wild-type	14.6341	DT
HDR and Wild-type	4.87805	DT

## Sheet: Fig3a
grp	int	DT_or_NT
Cas9-HE+Alt-R	12.01	DT
Cas9-HE+Alt-R	12.1	DT
Cas9-HE+Alt-R	13.3	DT
Cas9-HE	18.86	DT
Cas9-HE	19.94	DT
Cas9-HE	19.66	DT
Cas9-HE+Alt-R	10.32	NT
Cas9-HE+Alt-R	12.63	NT
Cas9-HE+Alt-R	10.52	NT
Cas9-HE	13.25	NT
Cas9-HE	15.51	NT
Cas9-HE	14.1	NT
No additive	18.55	DT
No additive	19.84	DT
No additive	20.38	DT
Alt-R	18.34	DT
Alt-R	20.55	DT
Alt-R	21.43	DT
DMSO	17.2	DT
DMSO	19.26	DT
DMSO	19.46	DT
No additive	11.04	NT
No additive	12.71	NT
No additive	11.24	NT
Alt-R	15.03	NT
Alt-R	15.99	NT
Alt-R	17.34	NT
DMSO	11.92	NT
DMSO	11.75	NT
DMSO	10.95	NT

## Sheet: Fig3b
grp	int	Indel	DT_or_NT
No additive	33.06	Targeted_by_DT1	NT
No additive	5.58	Remaining_indels	NT
No additive	0	Targeted_by_DT2	NT
No additive	0	Targeted_by_DT3	NT
DMSO	29.5167	Targeted_by_DT1	NT
DMSO	5.19667	Remaining_indels	NT
DMSO	0	Targeted_by_DT2	NT
DMSO	0	Targeted_by_DT3	NT
Alt-R	12.49	Targeted_by_DT1	NT
Alt-R	2.80667	Remaining_indels	NT
Alt-R	0	Targeted_by_DT2	NT
Alt-R	0	Targeted_by_DT3	NT
Cas9-HE	19.4133	Targeted_by_DT1	NT
Cas9-HE	3.57333	Remaining_indels	NT
Cas9-HE	0	Targeted_by_DT2	NT
Cas9-HE	0	Targeted_by_DT3	NT
Cas9-HE+Alt-R	6.78333	Targeted_by_DT1	NT
Cas9-HE+Alt-R	1.62333	Remaining_indels	NT
Cas9-HE+Alt-R	0	Targeted_by_DT2	NT
Cas9-HE+Alt-R	0	Targeted_by_DT3	NT
No additive	5.49	Targeted_by_DT1	DT
No additive	14.1033	Remaining_indels	DT
No additive	0	Targeted_by_DT2	DT
No additive	0	Targeted_by_DT3	DT
DMSO	5.28	Targeted_by_DT1	DT
DMSO	12.9233	Remaining_indels	DT
DMSO	0	Targeted_by_DT2	DT
DMSO	0	Targeted_by_DT3	DT
Alt-R	2.53333	Targeted_by_DT1	DT
Alt-R	4.36	Remaining_indels	DT
Alt-R	0	Targeted_by_DT2	DT
Alt-R	0	Targeted_by_DT3	DT
Cas9-HE	6.03333	Targeted_by_DT1	DT
Cas9-HE	7.63	Remaining_indels	DT
Cas9-HE	0	Targeted_by_DT2	DT
Cas9-HE	0	Targeted_by_DT3	DT
Cas9-HE+Alt-R	3.07333	Targeted_by_DT1	DT
Cas9-HE+Alt-R	2.24	Remaining_indels	DT
Cas9-HE+Alt-R	0	Targeted_by_DT2	DT
Cas9-HE+Alt-R	0	Targeted_by_DT3	DT

[truncated: 15 more sheets: Fig4c, Fig5a, Fig5b, Fig6a, Fig6b, Fig6c, Fig7a, Fig7b, Fig_SI_2, Fig_SI_3, Fig_SI_4, Fig_SI_6, Fig_SI_7a, Fig_SI_7b, Fig_SI12]
